# Supplementary material for: Effects of Long-Term Protein Restriction on Meat Quality and Muscle Metabolites of Shaziling Pigs
Source: Animals (Basel). 2022 Aug 8;12(15):2007. doi: 10.3390/ani12152007 (PMC9367386; doi:10.3390/ani12152007)
Supplement: Supplementary file 1 [file animals-12-02007-s001.zip]

Archive with 2 entries (2 files):
- Figure S1.pdf
- PDF S1.pdf
